# Supplementary material for: Classification and analysis of text transcription from Thai depression assessment tasks among patients with depression
Source: PLoS One. 2023 Mar 30;18(3):e0283095. doi: 10.1371/journal.pone.0283095 (PMC10062633; doi:10.1371/journal.pone.0283095)
Supplement: S1 Data — (XLSX) [file pone.0283095.s001.xlsx]

## Sheet: Q1-TP-DEP-M
Word	Sum Weight Factor for each word	Normalize Weight Belonging Class
อาการ	-4.56604	130
โกหก	-3.08949	88
ขาด	-2.59092	74
ไม่	-2.07285	59
แต่	-1.61669	46
อยาก	-1.11357	32
เศร้า	-1.04189	30
เลวร้าย	-0.907728	26
ทำให้	-0.761866	22
ว่า	-0.721621	21
ใน	-0.718687	21
ทิศทาง	-0.647933	19
การรักษา	-0.637102	18
บางที	-0.6075	17
อย่างไร	-0.599379	17
แย่มาก	-0.527798	15
คือ	-0.449341	13
ถ้า	-0.428697	12
สิ่ง	-0.424767	12
นึง	-0.421875	12
ยาก	-0.416271	12
ความน่าเชื่อถือ	-0.408726	12
เรา	-0.403437	12
ที่เกิด	-0.391117	11
ตาย	-0.366201	10
ทางกาย	-0.351057	10
รู้	-0.351022	10
ผม	-0.349968	10
โรค	-0.312431	9
รู้สึก	-0.310757	9
มากกว่า	-0.303335	9
ปานกลาง	-0.298246	9
ในทางตรงกันข้าม	-0.293884	8
ความเครียด	-0.269163	8
ลบ	-0.257208	7
แง่	-0.252513	7
เพราะฉะนั้น	-0.252287	7
สวย	-0.250249	7
ก็	-0.248394	7
คิด	-0.246309	7
วัย	-0.244473	7
สุขภาพจิต	-0.231199	7
คนเดียว	-0.228508	7
เลย	-0.227548	6
เวลา	-0.226042	6
มาก	-0.221961	6
โทษ	-0.215795	6
สุขภาพกาย	-0.209468	6
แล้ว	-0.209166	6
ทรมาน	-0.207311	6
ไว้	-0.195487	6
เกิด	-0.195433	6
เกร็ง	-0.19438	6
คงอยู่	-0.178468	5
มีสมาธิ	-0.176606	5
กับ	-0.171802	5
เหมือนเดิม	-0.158848	5
นะ	-0.153507	4
ยังคง	-0.144032	4
ทำ	-0.12908	4
เฉย	-0.127811	4
ยา	-0.104793	3
ไป	-0.103711	3
วิตกกังวล	-0.103221	3
จน	-0.097761	3
รักษา	-0.088772	3
เหนื่อยหอบ	-0.0847194	2
นอน	-0.040295	1
อะไร	-0.0375513	1
ครับ	-0.0233119	1
ความคิด	-0.00171258	0
เสื่อม	-0.000352833	0
ค่อย	0.0156814
เริ่ม	0.0516952
มีชีวิต	0.0613273
โดยที่	0.126343
ความรู้สึก	0.135447
ยังไง	0.153537
เมื่อก่อน	0.174729
ที่ผ่านมา	0.178584
เพราะ	0.194625
วจะ	0.199446
เต็มที่	0.204359
ตัวเอง	0.207162
ต่าง	0.207388
ชักจะ	0.211664
สามารถ	0.212651
ตลอดเวลา	0.213984
เรื่อย	0.215659
เบื่อ	0.223838
โอ๊ะ	0.237769
มา	0.241312
สมาธิ	0.242021
พยายาม	0.243614
เรื่อง	0.245691
ทั้ง	0.255478
เป็น	0.257616
ของ	0.262196
ทุกวัน	0.278104
ภูมิใจ	0.280703
ขึ้นอยู่กับ	0.286042
เก็บ	0.295735
ไม่ค่อย	0.299818
ต้อง	0.314691
เป็นอยู่	0.320555
ดี	0.3368
เหมือน	0.352829
ตอนนี้	0.373026
ช่วง	0.419856
ช่วงนี้	0.447218
ทาน	0.467177
กำลังใจ	0.514748
ไม่เอาไหน	0.516583

## Sheet: Q1-TP-DEP-F
Word	Sum Weight Factor for each word	Normalize Weight Belonging Class
อาการ	-13.2499	145
ไม่	-8.27403	90
คิด	-5.70252	62
อยาก	-3.29236	36
แย่	-3.23903	35
ทำ	-1.88957	21
ทำไม	-1.81221	20
เศร้า	-1.81097	20
ตัวเอง	-1.44578	16
สังคม	-1.379	15
โรค	-1.328	14
เบื่อ	-1.30059	14
เกิด	-1.25253	14
คง	-1.23013	13
มัน	-1.22272	13
ถ้า	-1.2125	13
ปวดหัว	-1.20275	13
แล้วก็	-1.04694	11
พฤติกรรม	-0.941164	10
อารมณ์	-0.881878	10
บางที	-0.870217	9
สามารถ	-0.868083	9
เห็น	-0.843015	9
จน	-0.825437	9
สาเหตุ	-0.805923	9
บอก	-0.782456	9
เคย	-0.751521	8
แรก	-0.736189	8
คิดมาก	-0.735118	8
กังวล	-0.71241	8
น่าจะ	-0.7049	8
แต่	-0.678101	7
แย่มาก	-0.667399	7
ว่า	-0.665875	7
โพลาร์	-0.651298	7
ซึมเศร้า	-0.646186	7
นะ	-0.633037	7
เหงา	-0.619533	7
เจอ	-0.613066	7
มากกว่า	-0.607591	7
ตาย	-0.601597	7
จิตใจ	-0.588224	6
เหรอ	-0.578505	6
เป็น	-0.571196	6
มืด	-0.556613	6
ลักษณะ	-0.556535	6
ยาก	-0.543578	6
กว่า	-0.511573	6
สาม	-0.509247	6
เบื่อหน่าย	-0.500906	5
ดู	-0.491195	5
กลัว	-0.479155	5
หดหู่	-0.477919	5
แน่นหน้าอก	-0.474247	5
การ	-0.465643	5
รุนแรง	-0.459597	5
ขนาด	-0.452958	5
เลี้ยง	-0.443749	5
ผิดหวัง	-0.432378	5
พ่อแม่	-0.431268	5
ต้นปี	-0.425733	5
ปี	-0.424528	5
ครอบครัว	-0.422666	5
เฉย	-0.417582	5
รู้สึก	-0.410291	4
คัล	-0.409041	4
กลายเป็น	-0.397818	4
ทุกข์	-0.386715	4
อ่าว	-0.382508	4
อะ	-0.374034	4
ความคิด	-0.373965	4
ใช่	-0.368906	4
ลง	-0.349141	4
พอ	-0.329758	4
กระทบ	-0.322113	4
หู่	-0.322087	4
เล็ก	-0.307823	3
ดี	-0.295821	3
อย่าง	-0.277532	3
ภายใน	-0.274247	3
บ้าน	-0.271082	3
สติ	-0.27102	3
อาจารย์	-0.269798	3
ข้างหน้า	-0.268202	3
รู้	-0.259089	3
เป็นหนี้	-0.243919	3
ที่สุด	-0.236669	3
ออก	-0.23085	3
อาจจะ	-0.226582	2
เพิ่ม	-0.218546	2
พูด	-0.213481	2
จาก	-0.211405	2
เข้าใจ	-0.210078	2
เรื่อง	-0.203882	2
เอา	-0.201272	2
หลายอย่าง	-0.196341	2
ร้องไห้	-0.192192	2
คงที่	-0.183346	2
ต้อง	-0.177765	2
ป่วย	-0.172268	2
ก็	-0.171751	2
ไว้	-0.170148	2
ยังอยู่	-0.153343	2
และ	-0.147889	2
กลางดึก	-0.147292	2
หงุดหงิด	-0.144484	2
เปลี่ยนแปลง	-0.140606	2
เพราะว่า	-0.129454	1
หรอ	-0.116603	1
ร่าเริง	-0.114451	1
นอน	-0.109842	1
เงียบ	-0.0812809	1
มี	-0.0417718	0
จัดการ	0.00357057
คนอื่น	0.00452534
ส่วนมาก	0.00493315
ทำงาน	0.0054566
ฆ่าตัวตาย	0.0102658
มา	0.0265624
วุ่นวาย	0.0332978
ว่าที่	0.0471098
แล้ว	0.0734138
โอเค	0.0991032
ทำให้	0.1071
มาจาก	0.110768
ปวดศีรษะ	0.116291
คน	0.134894
ไหน	0.150735
ปกติ	0.156347
ให้	0.166239
ดิ่ง	0.167988
น้อยใจ	0.174827
คุย	0.176633
ดังใจ	0.177118
โดยที่	0.181147
ไง	0.191574
ออกมา	0.198595
เล่า	0.198697
สับสน	0.198977
ที่มา	0.203582
กับ	0.232253
ทั้งโลก	0.233784
เหมือนกับ	0.234608
ไร	0.236162
วัน	0.243507
ตอนแรก	0.24431
รายได้	0.24783
ไป	0.251972
การตัดสินใจ	0.252913
จะจะ	0.254449
มาหา	0.266326
ของ	0.276215
แบบ	0.279371
ไม่ค่อย	0.291369
ทาน	0.294066
ยังไง	0.303143
มีสมาธิ	0.309916
คราว	0.31247
ค่อน	0.325746
ไม่เป็นไร	0.327204
แล้วแต่	0.335252
ได้ดี	0.342191
เนกาทีฟ	0.355587
ล่ะ	0.356853
ใคร	0.358564
เรา	0.369504
เดิม	0.374868
เหนื่อย	0.419796
มากขึ้น	0.421721
รักษา	0.422883
คือ	0.424279
กิจกรรม	0.430218
mania	0.435279
ไท	0.439142
มีเรื่อง	0.439908
มาก	0.471129
ยังมี	0.49279
สักพัก	0.493706
ช่วย	0.507561
เป็นพิเศษ	0.522498
ได้	0.528002
เริ่ม	0.532757
ค่อนข้าง	0.533267
ช่วง	0.539391
เหมือน	0.544443
ทำกิจกรรม	0.555786
ทุกคน	0.581541
บางครั้ง	0.590822
เดือน	0.601412
ช่วงนี้	0.704765
เพรส	0.717431
เยอะ	0.7973
หรือไม่	0.841645
ตอนนี้	0.913952
ห้อง	0.93328
เครียด	0.961974
หนักหนา	1.08166
อะไร	1.1394
จะ	1.21986
เจ็บปวด	1.29485
นะคะ	1.32374
ดีขึ้น	1.33929
บ้าง	1.46482
ค่ะ	5.21071

## Sheet: Q1-FN-NORMAL-M
Word	Sum Weight Factor for each word	Normalize Weight Belonging Class
นิด	0.915659	193
ตอนนี้	0.527604	111
ก็	0.46229	97
สบายใจ	0.452291	95
ได้	0.366337	77
นิดนึง	0.263296	55
แต่เช้า	0.20987	44
โรคประจำตัว	0.181742	38
คุณ	0.179068	38
ทำงาน	0.172961	36
ครับผม	0.168017	35
ว่า	0.161076	34
หรือว่า	0.161015	34
เช้า	0.141096	30
ตื่น	0.140876	30
แข็งแรง	0.127696	27
เลย	0.0739526	16
ปกติ	0.0347495	7
ครับ	0.00628811	1
น่าเป็นห่วง	-0.000398546
ไม่	-0.0145361
นอนหลับ	-0.0333786
ดี	-0.128801
สุภาพ	-0.130249
หยุด	-0.162813
อืม	-0.164127
เรื่อย	-0.170796
อารมณ์ดี	-0.21017
อีก	-0.292735
แล้วก็	-0.3023
อะไร	-0.446703
คิด	-1.36858
อาการ	-2.29393

## Sheet: Q1-FN-NORMAL-F
Word	Sum Weight Factor for each word	Normalize Weight Belonging Class
สบายดี	8.91876	133
ค่ะ	7.43578	111
ทำงาน	3.80617	57
นะคะ	3.7308	56
ช่วงนี้	3.28307	49
ไม่เป็นอะไร	2.43077	36
ปกติ	2.27641	34
มีความสุข	2.20326	33
อะไร	2.12924	32
วันนี้	1.98807	30
ไปเที่ยว	1.89187	28
เหนื่อย	1.80346	27
ดี	1.79005	27
อบอุ่น	1.68733	25
เครียด	1.49802	22
นิดหน่อย	1.48942	22
เพลิน	1.44542	22
สุขภาพ	1.415	21
ดูแล	1.30145	19
กินข้าว	1.28654	19
การงาน	1.06422	16
ทานอาหาร	1.06122	16
ยังไง	0.69726	10
จัด	0.652726	10
ของ	0.616361	9
ใช้ชีวิต	0.608451	9
มีปัญหา	0.587213	9
ไม่	0.535431	8
บ้าง	0.516639	8
เที่ยวเล่น	0.495613	7
หนู	0.438869	7
นิด	0.418267	6
สนุก	0.417229	6
อย่างไร	0.395883	6
เป็นห่วง	0.395673	6
ทุกอย่าง	0.368415	6
มี	0.363561	5
เพิ่ม	0.283664	4
เล่า	0.235493	4
มา	0.224363	3
อย่างไรบ้าง	0.20903	3
เดิม	0.196286	3
คุย	0.193829	3
ตอนเย็น	0.185043	3
ฟังเพลง	0.173912	3
ตลอดมา	0.169368	3
เช้า	0.163308	2
หนาว	0.160328	2
กับ	0.153325	2
ทำได้	0.150327	2
เพื่อน	0.14939	2
ดูแลตัวเอง	0.142646	2
ซักผ้า	0.140032	2
เปลี่ยนแปลง	0.139524	2
ไป	0.128895	2
อา	0.117743	2
ตอนนี้	0.083784	1
อ่ะ	0.0676587	1
ก	0.0434262	1
อากาศ	0.0191709	0
เหมือน	-0.0252448
เรา	-0.0707511
แบบ	-0.105175
คือ	-0.109275
แป๊บเดียว	-0.118326
เข้าใจ	-0.118897
เพราะ	-0.121094
ไซนัส	-0.122951
เป็น	-0.131252
โดยรวม	-0.136286
เนาะ	-0.144876
แล้วก็	-0.162422
ความ	-0.165148
นั้น	-0.170229
พอ	-0.197735
กลับบ้าน	-0.198423
อาจจะ	-0.201513
ร่างกาย	-0.219143
เรื่อยเปื่อย	-0.22673
ทั่วไป	-0.226808
คุณ	-0.244404
จาก	-0.281636
อีก	-0.282789
และ	-0.29266
บ้าน	-0.296287
เลย	-0.313788
รู้สึก	-0.35631
ถ้า	-0.393699
ผิดปกติ	-0.402899
คน	-0.41823
สังเกต	-0.447693
โรค	-0.464892
ฮ่ะ	-0.465157
ลืม	-0.502328
เอ่อ	-0.510058
เพราะว่า	-0.532978
ทำให้	-0.571811
ว่า	-0.581199
นอนหลับ	-0.693395
อยาก	-0.71867
วิตกกังวล	-0.758584
แค่นั้น	-0.853442
ได้	-0.893979
ชีวิต	-1.01298
ความคิด	-1.05075
จะ	-1.07272
สนุกสนาน	-1.09932
ก็	-1.1684
ได้คิด	-1.19002
ฉัน	-1.19086
ตัวเอง	-1.21179
ร่าเริง	-1.22152
ไหว	-1.27636
สบาย	-1.59539
คิด	-2.27998
อาการ	-13.7974

## Sheet: Q2-TP-DEP-M
ตัวเอง	-1.0172	70
คิด	-1.01515	69
มัน	-0.86863	59
ใน	-0.752411	52
แย่	-0.647628	44
มักจะ	-0.645787	44
ตาย	-0.565498	39
อะไร	-0.537198	37
ยาก	-0.509993	35
คนเดียว	-0.503237	34
ขึ้นกับ	-0.456588	31
thesis	-0.356385	24
ปานกลาง	-0.353633	24
แย่มาก	-0.28619	20
ความเครียด	-0.273282	19
นาน	-0.25432	17
เต็มที่	-0.251329	17
เรื่อย	-0.250415	17
ก็	-0.243211	17
เอาไว้	-0.239576	16
บางที	-0.23826	16
ความคิด	-0.237263	16
ลบ	-0.221945	15
มีชีวิต	-0.207659	14
พบ	-0.199075	14
มาก	-0.181113	12
พยายาม	-0.178475	12
เกิด	-0.174788	12
เพื่อ	-0.17176	12
อีกแล้ว	-0.171429	12
เหมือน	-0.164329	11
ไม่ค่อย	-0.162003	11
มั่นคง	-0.146206	10
น่อง	-0.142828	10
แล้ว	-0.141005	10
ผม	-0.13077	9
เหมือนเดิม	-0.129757	9
ซึมเศร้า	-0.120926	8
เศร้า	-0.114149	8
โรค	-0.111286	8
ชา	-0.110902	8
ได้	-0.110863	8
แอ่	-0.110473	8
ดี	-0.106906	7
เจ็บ	-0.0956325	7
เลวร้าย	-0.0883877	6
เฉย	-0.0801624	5
เต็มไปหมด	-0.0772455	5
ทางกาย	-0.077019	5
จน	-0.0736299	5
ถ้า	-0.0699852	5
วัย	-0.0697003	5
ยังคง	-0.0524366	4
โกหก	-0.0343611	2
รักษา	-0.0285637	2
ยา	-0.026942	2
อายุขัย	-0.0167891	1
เลย	-0.00581093	0
ค่อนข้าง	0.00519687
อี	0.0270564
อาการ	0.0282515
ยังมี	0.0315173
แล้วก็	0.0365116
เป็นอยู่	0.0437374
สวย	0.0621377
กำลังใจ	0.0691802
ตอนนี้	0.0709012
สุขภาพ	0.073407
แล้	0.0742465
จะ	0.0766431
คุณหมอ	0.0802682
เรื่อง	0.0819886
ยิ่ง	0.0929944
ปวด	0.0980855
ชักจะ	0.0992228
เริ่ม	0.10105
นอนหลับ	0.105793
ปวดหัว	0.106125
อยาก	0.110253
เวลา	0.111608
ต้นขา	0.112639
ผู้เชี่ยวชาญ	0.112684
ว่า	0.115446
ละ	0.119717
ไม่	0.120545
ก่อนหน้านี้	0.126634
ทาน	0.129014
ที่	0.13244
และ	0.133213
อย่างไร	0.141234
นะ	0.145619
พูด	0.14759
ในทางตรงกันข้าม	0.147668
วัน	0.155496
ความน่าเชื่อถือ	0.158082
ทิศทาง	0.159403
แบบ	0.159455
เหนื่อยหอบ	0.164634
อืม	0.165653
ไม่เอาไหน	0.17427
กลุ่ม	0.174417
เอ่อ	0.184955
เป็น	0.186314
อะ	0.196577
เล่า	0.227692
ยังไง	0.239833
ฟัน	0.249953
ความรู้สึก	0.262086
ไป	0.264552
ทรงตัว	0.292365
ของ	0.307661
ยัง	0.310196
ช่วง	0.319788
ทำที	0.376276
ตามปกติ	0.377804
เหมือนกัน	0.455503
ครับ	0.650005
งาน	1.32606

## Sheet: Q2-TP-DEP-F
คิด	-1.53262	48
ไม่	-1.3292	42
จาก	-1.1847	37
ตัวเอง	-0.86845	27
ดีขึ้น	-0.736737	23
อารมณ์	-0.729589	23
จิตใจ	-0.699333	22
แน่นหน้าอก	-0.697258	22
ให้	-0.643174	20
แล้วก็	-0.608936	19
ทางจิต	-0.588404	19
อาการ	-0.559993	18
ความคิด	-0.558266	18
อยาก	-0.541426	17
ปวดหัว	-0.511504	16
ใน	-0.506836	16
บางที	-0.502196	16
เรา	-0.495077	16
หัวเราะ	-0.428292	14
ทำให้	-0.410054	13
ทางใจ	-0.408191	13
แย่	-0.392511	12
อะ	-0.381863	12
ไหว	-0.357595	11
จน	-0.356448	11
เคย	-0.352103	11
ผิด	-0.347378	11
สลับ	-0.32738	10
ไว้	-0.323155	10
ฉัน	-0.30635	10
เอง	-0.304654	10
กรอก	-0.286399	9
แต่	-0.286246	9
โดยที่	-0.277795	9
ร้องไห้	-0.262472	8
เหมือนกับ	-0.261334	8
มีชีวิต	-0.260526	8
มาจาก	-0.260174	8
เศร้า	-0.259692	8
เป็น	-0.247646	8
ยาก	-0.233908	7
หลุด	-0.229102	7
นอน	-0.223261	7
มี	-0.221656	7
รอบ	-0.209598	7
atypicaldepression	-0.207877	7
ครอบครัว	-0.20703	7
คง	-0.204997	6
ตอนแรก	-0.204979	6
สังคม	-0.203658	6
ขนาด	-0.196526	6
กลัว	-0.193865	6
มีผลต่อ	-0.192853	6
หดหู่	-0.192723	6
บอ	-0.192384	6
อ่าว	-0.183202	6
ฆ่าตัวตาย	-0.179278	6
กลับ	-0.170889	5
ซึมเศร้า	-0.168799	5
ทำร้าย	-0.166762	5
มาก	-0.166461	5
ได้	-0.166013	5
ความน้อยใจ	-0.166013	5
เจอ	-0.165355	5
คนเดียว	-0.159935	5
เล็ก	-0.159409	5
ร่วม	-0.159356	5
ง่าย	-0.157001	5
เกรี้ยวกราด	-0.155574	5
ได้รับ	-0.154662	5
นักจิตวิทยา	-0.154224	5
แค่	-0.149807	5
ชัดเจน	-0.14448	5
สังเกต	-0.144128	5
ข้างใน	-0.141976	4
บ้าน	-0.141972	4
เขา	-0.139835	4
เลย	-0.139402	4
หลาน	-0.136272	4
สาม	-0.135495	4
พวก	-0.133196	4
มีสมาธิ	-0.132972	4
ตาย	-0.13288	4
พอ	-0.129801	4
ความสามารถ	-0.129048	4
ที่	-0.127065	4
รุนแรง	-0.124197	4
ร่างกาย	-0.121714	4
โรค	-0.121431	4
ยาว	-0.120028	4
ต้อง	-0.119484	4
ตก	-0.119329	4
ของ	-0.118682	4
แทน	-0.118454	4
เพลีย	-0.11445	4
บ่อย	-0.114257	4
ทำได้	-0.114099	4
พา	-0.108911	3
และ	-0.103136	3
ลง	-0.101524	3
แล้ว	-0.0985768	3
เดิม	-0.0980874	3
เพิ่ง	-0.0980654	3
อาจจะ	-0.0975193	3
พิ	-0.0964703	3
จะ	-0.0952761	3
ค่อน	-0.0919751	3
มากกว่า	-0.0907342	3
ทุกอย่าง	-0.0900889	3
ดี	-0.0896405	3
กว่า	-0.0863588	3
ใคร	-0.0850475	3
แต่ว่า	-0.0814479	3
ภาระ	-0.0784442	2
สาเหตุ	-0.0693193	2
รู้สึก	-0.0644346	2
เฉย	-0.0617758	2
กลางดึก	-0.0540694	2
ไป	-0.052791	2
ก็	-0.04576	1
ว่า	-0.0440452	1
ยา	-0.0417121	1
มัน	-0.0396255	1
เป็นอย่างมาก	-0.0355199	1
บางครั้ง	-0.0333054	1
ใช่	-0.0306898	1
คงที่	-0.01618	1
อาทิตย์	-0.0102647	0
ได้ดี	-0.000706067	0
เบื่อ	0.00562916
ทุกข์	0.00719259
เหงา	0.0148957
หมอ	0.0246073
คน	0.0377126
เรื่อง	0.0401278
หงุดหงิด	0.0414498
คือ	0.0443729
สักพัก	0.0453276
ค่อนข้าง	0.0576205
อย่าง	0.0622761
เนกาทีฟ	0.0783984
คำพูด	0.079465
สามารถ	0.0810136
แกว่ง	0.082402
กิจกรรม	0.0833504
เหนื่อย	0.0834376
ถ้า	0.084106
เพรส	0.0841225
ทั้ง	0.0850978
นิดหน่อย	0.0871771
แต่ก่อน	0.0943427
เสียใจ	0.0944588
เยอะ	0.0959669
รำคาญ	0.0981169
ป่วย	0.0981196
ทั้งโลก	0.0990573
ส่วนมาก	0.101207
พูดคุย	0.104751
กับ	0.106304
หยุด	0.110148
น้อยใจ	0.110299
นะ	0.123709
คนไข้	0.125509
แล้วแต่	0.127889
เพราะว่า	0.12842
กิน	0.12869
ด้วย	0.130005
คนอื่น	0.131974
จบ	0.132875
โพลาร์	0.135521
เอา	0.139011
ไบ	0.142792
หลาย	0.145595
บ้าง	0.150685
ช่วง	0.153274
หนักหนา	0.153479
หนู	0.154112
เมื่อ	0.156888
เท่าไหร่	0.164288
เป็นพิเศษ	0.170271
มา	0.181141
ทุกคน	0.184916
นะคะ	0.188439
ขับ	0.190181
บาง	0.193654
ออก	0.194759
แบบ	0.205833
ดาวน์	0.218196
ยังอยู่	0.23734
ไม่ค่อย	0.245314
ปวดศีรษะ	0.249705
ทำ	0.269726
รายจ่าย	0.302256
ไหน	0.302785
เพิ่ม	0.311471
ทำกิจกรรม	0.316096
ห้อง	0.355094
เงียบ	0.3578
เหมือน	0.384205
รายได้	0.415992
อะไร	0.418948
เป็นปกติ	0.570441
เดือน	0.589266
ไง	0.635346
โอเค	0.757788
ปกติ	0.97204
ตอนนี้	1.12723
ค่ะ	1.88948

## Sheet: Q2-FN-NORMAL-M
ปกติ	3.54689	211
อะไร	1.53943	91
นิดนึง	0.850912	51
ตอนนี้	0.728226	43
เวลาทำงาน	0.639509	38
นอนหลับ	0.607074	36
สบายใจ	0.53699	32
เรียน	0.482522	29
ปรึกษา	0.424662	25
ครับ	0.416337	25
นะ	0.390848	23
หรือว่า	0.386153	23
ทุกวัน	0.382636	23
เหรอ	0.341679	20
ช่วง	0.331696	20
ขยัน	0.331453	20
โรคประจำตัว	0.330169	20
ก็	0.323637	19
แข็งแรง	0.319751	19
อืม	0.303988	18
บ้อ	0.289932	17
เรื่อง	0.278141	17
กิน	0.274568	16
คุณ	0.273723	16
น่าเป็นห่วง	0.266883	16
ทำงาน	0.26269	16
บางครั้ง	0.257498	15
อาการ	0.251086	15
สุภาพ	0.229384	14
เลย	0.198178	12
ทั่วไป	0.177983	11
มีปัญหา	0.173791	10
ได้	0.161266	10
ครับผม	0.151463	9
ว่า	0.139962	8
ดี	0.104211	6
แต่เช้า	0.0567858	3
มี	0.0423258	3
เช้า	0.0212056	1
เยอะ	-0.12058
ไม่	-0.156239
คิด	-0.197063
มัน	-0.253252
หลับ	-0.268214
รู้สึก	-0.269662
คน	-0.430607
ตัวเอง	-0.515187
ทางจิต	-0.5255
ดึง	-0.671865
สมาธิ	-0.80949

## Sheet: Q2-FN-NORMAL-F
ปกติ	12.3643	152
อะไร	7.66318	94
ค่ะ	6.40127	78
สบายดี	4.24459	52
อาการ	3.44697	42
ทำงาน	3.0042	37
นะคะ	2.54334	31
เครียด	1.75241	21
มี	1.74657	21
คุณ	1.74277	21
อย่างไร	1.59504	20
ดี	1.38233	17
กินข้าว	1.34485	16
ทั่วไป	1.27236	16
เป็น	1.25374	15
ช่วงนี้	1.11874	14
เหนื่อย	1.10808	14
มีปัญหา	0.992562	12
บ้าง	0.952402	12
อย่างไรบ้าง	0.91502	11
เอ่อ	0.875203	11
เพิ่ม	0.853469	10
ตอนนี้	0.836784	10
มีความสุข	0.823498	10
นอนหลับ	0.68141	8
อ่ะ	0.668445	8
เพื่อน	0.612347	8
เที่ยวเล่น	0.594753	7
ความเครียด	0.568359	7
ว่า	0.562103	7
ความกังวล	0.547414	7
ทุกอย่าง	0.540157	7
เล่า	0.527802	6
เช้า	0.504203	6
เปลี่ยนแปลง	0.492799	6
นิดหน่อย	0.484863	6
คะ	0.47434	6
เข้าใจ	0.455073	6
ไม่เป็นอะไร	0.418891	5
วิตกกังวล	0.417779	5
จะ	0.40499	5
เรื่อง	0.402926	5
จัง	0.384553	5
สุขภาพ	0.372679	5
ทุกคน	0.365054	4
มั้ง	0.343327	4
นอน	0.334776	4
รายละเอียด	0.330254	4
ไปเที่ยว	0.325149	4
จัด	0.324115	4
ว่าการ	0.317329	4
ดู	0.309856	4
เป็นเรื่อง	0.308437	4
มา	0.297131	4
แล้วก็	0.295829	4
สนุก	0.282478	3
หนาว	0.276425	3
คุย	0.263818	3
ตอนเย็น	0.254807	3
โรค	0.23787	3
อิ่ม	0.234584	3
มั่ง	0.229086	3
น่ะ	0.225484	3
ทุกวัน	0.219993	3
หรือว่า	0.219668	3
ทำกับข้าว	0.21842	3
ฟังเพลง	0.217515	3
โดยละเอียด	0.20934	3
เวลา	0.191512	2
มีเรื่อง	0.191257	2
กับ	0.191147	2
ประมาณ	0.189337	2
บาง	0.185039	2
สิ่ง	0.184761	2
โอ	0.183636	2
ดีละ	0.182103	2
ละ	0.180317	2
อากาศ	0.179733	2
ดูแล	0.178401	2
อะ	0.175166	2
โอเค	0.174332	2
การงาน	0.157552	2
วันนี้	0.154637	2
เบื่อ	0.152739	2
สดชื่น	0.152695	2
เซ็ง	0.145598	2
เนี้ย	0.142467	2
อบอุ่น	0.129396	2
ยังไง	0.127995	2
ดูแลตัวเอง	0.126572	2
ความ	0.126349	2
หนัง	0.119333	1
ทั่ว	0.118034	1
หรือ	0.117669	1
ทานอาหาร	0.102354	1
หนู	0.0935978	1
ทำ	0.0727212	1
น่าจะเป็น	0.0548596	1
ของ	0.0520367	1
ภูมิแพ้	0.0378305	0
ไปหา	0.0246773	0
ชีวิต	0.010888	0
อยู่	0.0101856	0
สนุกสนาน	0.00378825	0
ปวดหัว	0.000406268	0
เป็นปกติ	-0.00368179
ทำได้	-0.00985889
ได้	-0.0209291
ตลอด	-0.0231761
เนื่องจาก	-0.0559298
ร่างกาย	-0.0953206
คำ	-0.109519
โดยรวม	-0.11553
ใช้ชีวิต	-0.117605
ดำเนินการ	-0.119772
ทุกข์ใจ	-0.150984
ณ	-0.156394
นิยาย	-0.159912
เพียงพอ	-0.169352
ผิดปกติ	-0.171541
ถ้า	-0.17247
เวียนหัว	-0.180581
ยัง	-0.180853
ไม่ค่อย	-0.182001
ไหว	-0.188189
แต่ว่า	-0.196925
อยาก	-0.199814
เดิม	-0.199879
อารมณ์ดี	-0.210184
ขึ้น	-0.22002
แต่	-0.236786
ความคิด	-0.2393
แหละ	-0.240798
กำเริบ	-0.243629
เพลิน	-0.261751
ก็	-0.273011
แตกต่าง	-0.280611
ยาก	-0.288665
นิด	-0.312529
แค่นั้น	-0.314671
เหมือน	-0.317955
ใช่	-0.337914
แค่	-0.37563
จาก	-0.377858
ระบาด	-0.405077
ฉัน	-0.533182
และ	-0.563429
ได้คิด	-0.669582
คน	-0.691163
รู้สึก	-0.712639
ทำให้	-0.770386
คิด	-0.900329
ตัวเอง	-1.05754
ไม่	-1.49443

## Sheet: Q3-TP-DEP-M
ทำให้	-1.84723	135
ไม่	-1.06245	78
ตาย	-0.96699	71
ทรงตัว	-0.57066	42
ลุก	-0.537116	39
และ	-0.489765	36
เอ่อ	-0.458463	34
ทั้งเป็น	-0.426261	31
ว่า	-0.418471	31
แต่	-0.397377	29
เข้าใจ	-0.364755	27
ความดัน	-0.339681	25
ไว้	-0.331693	24
เลย	-0.330802	24
ได้	-0.317116	23
ล้มเหลว	-0.308894	23
ต้น	-0.295985	22
บางที	-0.268944	20
อารมณ์	-0.268088	20
ซึมเศร้า	-0.248603	18
เกิด	-0.243221	18
เพิ่มมากขึ้น	-0.226265	17
ค่อน	-0.222039	16
เศร้า	-0.2204	16
เท่าไหร่	-0.204564	15
หน่วย	-0.201233	15
อาจ	-0.199273	15
ภาวะ	-0.178626	13
เปล่าประโยชน์	-0.166242	12
มีชีวิต	-0.165258	12
นอนไม่หลับ	-0.15579	11
สุขภาพกาย	-0.149861	11
ยิ่งขึ้น	-0.147834	11
มีความสุข	-0.145318	11
การ	-0.143949	11
ความเครียด	-0.142472	10
ลดลง	-0.128691	9
เรา	-0.100694	7
เพราะ	-0.0960941	7
อาการ	-0.0844912	6
รุนแรง	-0.0386312	3
นอน	-0.0150754	1
หลังจาก	-0.0136212	1
เลวร้าย	-0.00317246	0
จน	0.00159711
ข้างมาก	0.00606582
ใน	0.0310417
ต้อง	0.0402365
ผม	0.0419489
เหมือน	0.0616154
ชา	0.063878
เกือบ	0.0878947
อะไร	0.128828
นั่น	0.129009
เอิม	0.135036
เช่นกัน	0.135812
ค่อนข้าง	0.138956
สุขภาพจิต	0.141566
ตาม	0.143944
ข้าพเจ้า	0.168142
เปอร์เซ็นต์	0.172963
ใช้เวลานาน	0.181094
อือ	0.184692
ผล	0.189159
ออกแบบ	0.194697
ทำ	0.217759
ไป	0.223559
กิน	0.227729
ร่างกาย	0.228125
บ้าง	0.239653
เสื่อมโทรม	0.243578
แต่วัน	0.268735
ช่วง	0.281299
หลัง	0.286562
รู้สึก	0.300488
เป็นประจำ	0.302881
ได้รับ	0.303783
รักษา	0.309956
เหมือนกัน	0.310491
รดน้ำต้นไม้	0.326051
ยา	0.337021
พัก	0.34086
เหนื่อย	0.346943
สอง	0.353163
ดู	0.355826
เบื่ออาหาร	0.376785
ปลูก	0.381389
เบื่อ	0.397307
ดีขึ้น	0.401256
งาน	0.405802
ตามปกติ	0.414057
ทีวี	0.418393
จดจ่อ	0.427151
มี	0.428688
เหมือนเดิม	0.474487
ครับ	0.497381
มา	0.514738
ตอนกลางวัน	0.610539
โรคเบาหวาน	0.640061
อาบน้ำ	0.685967
อยาก	0.708541
บาง	0.78156
สดชื่น	0.887363
ที่ผ่านมา	0.8877
เสร็จ	0.966232
สัปดาห์	4.10147

## Sheet: Q3-TP-DEP-F
ไม่	-2.98688	90
แต่	-2.21579	67
ใน	-0.970176	29
เพราะว่า	-0.9321	28
ทำให้	-0.91524	28
ให้	-0.713206	22
เฉย	-0.642554	19
จน	-0.638023	19
โกรธ	-0.637124	19
แต่ว่า	-0.604791	18
ฆ่าตัวตาย	-0.587101	18
มัน	-0.586315	18
ปกติ	-0.507176	15
ความรู้สึก	-0.48479	15
พูด	-0.463563	14
ออก	-0.463525	14
ไหว	-0.453879	14
ตัวเอง	-0.451133	14
คนไข้	-0.421183	13
แย่	-0.420966	13
แค่	-0.418382	13
ไกล	-0.412495	12
เข้าใจ	-0.412488	12
ละเอียด	-0.408572	12
อาจจะ	-0.372218	11
โผล่	-0.363844	11
พอ	-0.363675	11
ของ	-0.357261	11
บางอย่าง	-0.352645	11
ส่งผล	-0.339403	10
ข้างบน	-0.326058	10
เอ่อ	-0.321514	10
เกิด	-0.319593	10
อารมณ์	-0.315223	10
ขอ	-0.310892	9
อธิบาย	-0.306115	9
ซ้ำ	-0.305529	9
ทำ	-0.30512	9
หา	-0.305028	9
มาจาก	-0.297282	9
อย่า	-0.290153	9
ปล่อย	-0.278946	8
ได้	-0.266514	8
ผลกระทบ	-0.261992	8
มองหน้า	-0.25736	8
เก	-0.256018	8
รู้สึก	-0.251608	8
มีประสบการณ์	-0.251177	8
เก่า	-0.24845	8
พา	-0.247095	7
เข้ามา	-0.246619	7
เลย	-0.220973	7
เช่น	-0.220426	7
แทนที่	-0.210487	6
ตาย	-0.210457	6
อืม	-0.209723	6
อาการ	-0.208931	6
อยาก	-0.205619	6
อีกแล้ว	-0.200376	6
อะไร	-0.194729	6
ไว้	-0.192319	6
อย่	-0.190159	6
สดใส	-0.18789	6
น้ำลง	-0.187465	6
ฝืนธรรมชาติ	-0.185872	6
ขาด	-0.183212	6
น่ะ	-0.183204	6
สอง	-0.181616	5
ด้วย	-0.171877	5
เน้น	-0.170486	5
อด	-0.16705	5
รัก	-0.166607	5
คือ	-0.166561	5
กระทบ	-0.166231	5
คอ	-0.166178	5
ดี	-0.16591	5
หลังจาก	-0.165593	5
กว่า	-0.158104	5
เอา	-0.155632	5
ตื่นขึ้น	-0.155425	5
เป็นความ	-0.154049	5
ความเครียด	-0.151478	5
ทำไม	-0.151159	5
ตั้งใจ	-0.135687	4
อยู่	-0.135549	4
นอน	-0.126582	4
รู้	-0.125189	4
แล้วก็	-0.117174	4
จะ	-0.115818	3
mania	-0.109403	3
ที่	-0.102303	3
ประมาณ	-0.100903	3
ดิฉัน	-0.0972753	3
เรา	-0.0703269	2
ยกเว้น	-0.0593686	2
เหมือนเดิม	-0.0576239	2
บอก	-0.0392974	1
เหมือน	-0.0192021	1
บางที	-0.0107868	0
อย่าง	-0.0107609	0
เหตุการณ์	-0.00640358	0
เศร้า	-0.00123128	0
การ	0.00458345
หัวหน้า	0.0134963
ตก	0.0211395
น้อยลง	0.0260808
เตียง	0.0284761
เพลีย	0.0306157
ว่า	0.0339984
ทำความเข้าใจ	0.0362201
มักจะ	0.0387337
หนี	0.0502229
ลอง	0.0635126
ความ	0.095295
คิดไม่ออก	0.106541
ตกว่า	0.109346
ไหน	0.116959
ได้ที่	0.121092
สมอง	0.126614
เคย	0.129983
ปรับตัว	0.134468
ทาง	0.134741
ไปหา	0.135374
ดีขึ้น	0.13541
มี	0.137045
หาเงิน	0.137322
บ้าน	0.140075
ซึ่ง	0.142657
หนู	0.143346
กับ	0.14376
ภายในบ้าน	0.145281
ตลอดเวลา	0.145307
ทรมาน	0.151283
เออ	0.153179
อ่ะ	0.154224
แล้ว	0.159661
นอกเหนือจาก	0.161754
ที่สุด	0.162142
อาหาร	0.163283
หรือว่า	0.163659
ทาน	0.168636
จ่าย	0.170417
เช้า	0.175648
ชัดเจน	0.180383
ก่อนที่จะ	0.183384
จินตนาการ	0.186656
แฮปปี้	0.186787
โดยรวม	0.188123
สามารถ	0.192119
ได้เรื่อง	0.192251
บาง	0.193394
ทำตัว	0.19425
เพิ่ม	0.194455
ตื่นนอน	0.199006
ตลอด	0.206008
ข้าว	0.206483
โดย	0.214398
วันนี้	0.229176
อร	0.230292
คง	0.234022
เบื่อ	0.235293
หลาย	0.240913
รับ	0.246328
เป็น	0.248246
เงี้ย	0.258343
ลาออก	0.266691
หลายอย่าง	0.269278
ไลฟ์สไตล์	0.271144
คุณภาพ	0.271225
บรรยาย	0.276577
บ่อย	0.280195
เดี๋ยว	0.280585
ทางแก้ไข	0.292153
ใกล้	0.293939
จำนวน	0.297081
กังวล	0.30094
หัวค่ำ	0.30701
เรื่อง	0.310888
โอเค	0.31368
รายได้	0.325604
พัก	0.33348
ต่อไป	0.341107
รอเดี๋ยว	0.349099
วัน	0.360165
แบบ	0.362983
เครียด	0.36605
กิน	0.366951
ข้างหน้า	0.376465
ใคร	0.381884
เหมือนกัน	0.394981
สุขสันต์	0.407449
ความรับผิดชอบ	0.441221
ไป	0.446884
มา	0.471446
มีความหวัง	0.480813
โดน	0.490042
เบื่ออาหาร	0.525729
มีความรู้สึก	0.526713
ต้อง	0.537025
เสร็จ	0.545181
อาจารย์	0.562312
ก็	0.599612
ว่ายน้ำ	0.599929
ยังไง	0.652048
ค่อนข้าง	0.735523
เหนื่อย	0.764966
บ้าง	0.789824
งาน	0.797721
อาทิตย์	0.813416
มีความสุข	0.868014
มาก	0.869914
เยอะ	0.940789
เจอ	1.02538
ค่ะ	1.04671
ดูแล	1.08965
ช่วง	1.54743
ที่ผ่านมา	2.21191
สัปดาห์	5.13187

[truncated: 2 more sheets: Q3-FN-NORMAL-M, Q3-FN-NORMAL-F]
