# Supplementary material for: Classification and analysis of text transcription from Thai depression assessment tasks among patients with depression
Source: PLoS One. 2023 Mar 30;18(3):e0283095. doi: 10.1371/journal.pone.0283095 (PMC10062633; doi:10.1371/journal.pone.0283095)
Supplement: S2 Data — (XLSX) [file pone.0283095.s002.xlsx]

## Sheet: participant-data-80
ID	Type	Age	Gender	Total HAM-D	Total PHQ-9	Depression Level
1004	Depression	26	F	16	23	Major Depressive Disorder
1005	Depression	26	M	20	19	Major Depressive Disorder
1007	Depression	23	F	15	16	Major Depressive Disorder
1008	Depression	63	F	12	10	Major Depressive Disorder
1012	Depression	41	F	10	4	Major Depressive Disorder
1013	Depression	24	F	26	19	Major Depressive Disorder
1014	Depression	30	M	24	20	Persistent Depressive Disorder (Dysthymia)
1016	Depression	35	F	31	23	Major Depressive Disorder
1017	Depression	26	F	12	15	Major Depressive Disorder
1018	Depression	26	M	15	18	Major Depressive Disorder
1020	Depression	48	F	11	17	Major Depressive Disorder
1021	Depression	27	F	17	21	Major Depressive Disorder
1023	Depression	63	M	15	16	Major Depressive Disorder
1024	Depression	57	F	20	15	Persistent Depressive Disorder (Dysthymia)
1026	Depression	27	F	11	14	Persistent Depressive Disorder (Dysthymia)
1027	Depression	68	F	18	19	Major Depressive Disorder
1029	Depression	61	F	14	23	Major Depressive Disorder
1030	Depression	54	F	22	13	Major Depressive Disorder
1033	Depression	34	M	20	19	Major Depressive Disorder
1034	Depression	63	M	14	13	Bipolar Disorder, current episode depressed (HAM-D ≥ 8)
1035	Depression	30	F	12	13	Bipolar Disorder, current episode depressed (HAM-D ≥ 8)
1036	Depression	41	F	13	15	Bipolar Disorder, current episode depressed (HAM-D ≥ 8)
1037	Depression	21	F	9	13	Major Depressive Disorder
1038	Depression	36	F	21	19	Major Depressive Disorder
1039	Depression	27	M	12	12	Major Depressive Disorder
1040	Depression	28	F	18	21	Persistent Depressive Disorder (Dysthymia)
1042	Depression	36	F	18	19	Major Depressive Disorder
1043	Depression	23	F	12	9	Major Depressive Disorder
1044	Depression	24	F	14	12	Major Depressive Disorder
1045	Depression	52	F	10	3	Major Depressive Disorder
1047	Depression	23	M	13	15	Major Depressive Disorder
1048	Depression	22	M	22	23	Major Depressive Disorder
1049	Depression	25	F	12	13	Major Depressive Disorder
1050	Depression	30	F	16	20	Major Depressive Disorder
1051	Depression	30	F	17	15	Major Depressive Disorder
1052	Depression	41	F	18	9	Major Depressive Disorder
1053	Depression	35	F	14	7	Major Depressive Disorder
1054	Depression	31	F	24	19	Major Depressive Disorder
1055	Depression	25	F	23	24	Major Depressive Disorder
1056	Depression	59	M	18	18	Major Depressive Disorder
3001	Normal	32	F	1	0
3002	Normal	45	F	4	2
3003	Normal	23	M	4	8
3004	Normal	23	M	0	4
3005	Normal	28	F	0	0
3006	Normal	27	M	5	1
3007	Normal	48	M	0	0
3008	Normal	60	F	2	3
3009	Normal	26	F	0	0
3010	Normal	42	F	2	1
3011	Normal	36	F	0	0
3012	Normal	29	F	2	2
3013	Normal	36	F	4	1
3014	Normal	27	F	2	2
3015	Normal	45	F	2	1
3016	Normal	51	F	1	1
3018	Normal	30	F	0	5
3019	Normal	65	F	1	4
3020	Normal	33	F	2	1
3021	Normal	22	F	0	1
3022	Normal	22	F	2	5
3025	Normal	21	F	4	4
3026	Normal	22	F	2	6
3028	Normal	30	M	3	2
3029	Normal	30	F	5	1
3030	Normal	24	F	0	0
3031	Normal	61	F	2	3
3032	Normal	56	F	2	1
3034	Normal	25	F	2	1
3035	Normal	52	F	1	1
3036	Normal	26	F	3	3
3037	Normal	27	F	0	0
3039	Normal	28	F	0	0
3040	Normal	25	M	0	2
3041	Normal	40	F	0	1
3042	Normal	19	M	0	0
3044	Normal	36	F	2	2
3046	Normal	22	M	2	0
3047	Normal	25	F	5	6
3048	Normal	26	M	0	0

## Sheet: pivot-table-for-analysis
Row Labels	Average of Age	StdDev of Age	Average of Total HAM-D	Average of Total PHQ-9	Count of Gender
กลุ่มโรคซึมเศร้า	36.525	14.2631	16.475	15.9	40
ชาย	37.3	17.1791	17.3	17.3	10
หญิง	36.2667	13.4803	16.2	15.4333	30
อาสาสมัครปกติ	33.625	12.4565	1.675	1.875	40
ชาย	27	8.48528	1.55556	1.88889	9
หญิง	35.5484	12.8656	1.70968	1.87097	31
Grand Total	35.075	13.385	9.075	8.8875	80
