# Supplementary material for: Classification and analysis of text transcription from Thai depression assessment tasks among patients with depression
Source: PLoS One. 2023 Mar 30;18(3):e0283095. doi: 10.1371/journal.pone.0283095 (PMC10062633; doi:10.1371/journal.pone.0283095)
Supplement: S3 Data — (XLSX) [file pone.0283095.s003.xlsx]

## Sheet: model-prediction
	Participants ID
Round 1	1014	1017	1029	1038	1021	1027	1035	1039	3001	3004	3006	3025	3030	3031	3035	3044
Round 2	1005	1026	1036	1052	1008	1013	1047	1051	3007	3013	3014	3016	3022	3028	3036	3037
Round 3	1004	1012	1018	1054	1030	1033	1045	1049	3012	3019	3032	3039	3041	3042	3046	3047
Round 4	1042	1043	1048	1053	1020	1023	1044	1055	3002	3005	3010	3011	3015	3021	3026	3040
Round 5	1007	1016	1034	1050	1024	1037	1040	1056	3003	3008	3009	3018	3020	3029	3034	3048
	Ground Truth
Round 1	dp	dp	dp	dp	dp	dp	dp	dp	nc	nc	nc	nc	nc	nc	nc	nc
Round 2	dp	dp	dp	dp	dp	dp	dp	dp	nc	nc	nc	nc	nc	nc	nc	nc
Round 3	dp	dp	dp	dp	dp	dp	dp	dp	nc	nc	nc	nc	nc	nc	nc	nc
Round 4	dp	dp	dp	dp	dp	dp	dp	dp	nc	nc	nc	nc	nc	nc	nc	nc
Round 5	dp	dp	dp	dp	dp	dp	dp	dp	nc	nc	nc	nc	nc	nc	nc	nc
	Q1
Round 1	dp	dp	dp	dp	dp	dp	nc	dp	nc	nc	nc	nc	nc	nc	nc	nc
Round 2	dp	dp	nc	dp	dp	dp	dp	dp	nc	nc	nc	nc	nc	nc	nc	nc
Round 3	dp	nc	dp	dp	dp	dp	nc	dp	dp	nc	nc	dp	nc	nc	dp	dp
Round 4	dp	dp	dp	dp	nc	nc	dp	dp	nc	nc	nc	nc	nc	nc	nc	nc
Round 5	dp	dp	dp	dp	dp	nc	dp	dp	dp	nc	dp	nc	nc	nc	nc	nc
	Q2
Round 1	dp	dp	dp	dp	dp	dp	dp	dp	nc	dp	dp	nc	dp	nc	nc	dp
Round 2	dp	nc	nc	dp	nc	dp	dp	dp	nc	nc	nc	nc	nc	nc	dp	nc
Round 3	dp	dp	dp	dp	dp	dp	nc	dp	nc	nc	nc	dp	nc	nc	nc	nc
Round 4	dp	dp	dp	dp	nc	dp	nc	dp	nc	nc	nc	nc	nc	nc	nc	nc
Round 5	dp	dp	dp	nc	dp	dp	dp	dp	dp	nc	nc	nc	nc	nc	nc	dp
	Q3
Round 1	dp	dp	dp	dp	nc	nc	dp	dp	nc	nc	nc	nc	nc	dp	nc	nc
Round 2	nc	nc	dp	dp	dp	dp	dp	dp	nc	nc	nc	nc	nc	nc	nc	dp
Round 3	dp	dp	dp	nc	dp	dp	nc	dp	nc	nc	nc	dp	nc	nc	nc	nc
Round 4	dp	dp	dp	dp	dp	dp	dp	dp	dp	nc	dp	nc	nc	dp	dp	dp
Round 5	dp	dp	dp	nc	dp	dp	dp	dp	nc	nc	nc	nc	nc	nc	nc	dp
	Q4
Round 1	dp	dp	dp	dp	dp	nc	dp	dp	nc	nc	dp	nc	dp	dp	nc	nc
Round 2	dp	dp	dp	dp	dp	dp	dp	dp	nc	nc	dp	nc	nc	nc	nc	nc
Round 3	dp	nc	nc	nc	dp	dp	nc	dp	dp	nc	nc	dp	nc	nc	dp	dp
Round 4	dp	dp	dp	dp	dp	dp	nc	dp	dp	nc	nc	nc	nc	nc	nc	nc
Round 5	dp	nc	dp	nc	dp	dp	dp	dp	dp	dp	nc	nc	nc	nc	nc	dp
	Q5
Round 1	dp	dp	dp	dp	dp	nc	nc	dp	nc	nc	dp	nc	nc	nc	nc	nc
Round 2	dp	dp	dp	nc	nc	dp	nc	dp	nc	nc	nc	nc	nc	nc	dp	nc
Round 3	nc	dp	dp	nc	dp	dp	dp	nc	dp	nc	nc	dp	nc	nc	dp	dp
Round 4	dp	dp	dp	nc	dp	dp	dp	dp	nc	nc	nc	nc	nc	nc	nc	dp
Round 5	nc	dp	dp	nc	dp	dp	dp	dp	dp	nc	nc	nc	dp	nc	nc	dp
	Q6
Round 1	dp	nc	dp	dp	dp	nc	nc	dp	dp	dp	nc	dp	nc	nc	nc	nc
Round 2	dp	dp	nc	dp	dp	dp	dp	nc	nc	nc	nc	nc	dp	nc	nc	nc
Round 3	dp	nc	dp	dp	dp	dp	nc	dp	dp	nc	nc	nc	nc	nc	nc	dp
Round 4	nc	dp	dp	nc	dp	dp	nc	dp	nc	nc	nc	nc	nc	nc	nc	nc
Round 5	dp	dp	dp	dp	dp	dp	dp	nc	dp	nc	nc	dp	nc	dp	nc	dp
	Q7
Round 1	dp	dp	nc	dp	nc	nc	nc	nc	nc	nc	nc	nc	nc	nc	nc	nc
Round 2	dp	nc	dp	nc	dp	dp	nc	dp	nc	nc	dp	dp	nc	dp	nc	nc
Round 3	dp	dp	dp	dp	dp	dp	dp	dp	dp	dp	dp	dp	dp	dp	dp	dp
Round 4	nc	nc	dp	dp	dp	nc	nc	dp	nc	nc	nc	nc	nc	nc	nc	nc
Round 5	nc	nc	nc	nc	nc	nc	nc	nc	nc	nc	nc	nc	nc	nc	nc	nc
	Q8
Round 1	dp	nc	dp	dp	dp	dp	nc	nc	nc	dp	dp	dp	nc	nc	nc	nc
Round 2	nc	dp	nc	nc	nc	nc	nc	nc	nc	nc	nc	nc	nc	nc	nc	nc
Round 3	nc	nc	dp	nc	nc	dp	dp	dp	nc	dp	nc	nc	nc	dp	nc	dp
Round 4	nc	nc	nc	nc	dp	nc	dp	nc	nc	nc	nc	dp	nc	nc	dp	dp
Round 5	dp	dp	dp	nc	dp	dp	nc	nc	nc	nc	nc	dp	nc	nc	dp	nc
	Q9
Round 1	nc	dp	dp	dp	nc	dp	dp	nc	nc	nc	nc	nc	nc	dp	dp	dp
Round 2	nc	nc	nc	nc	nc	nc	nc	nc	nc	nc	nc	nc	nc	nc	nc	nc
Round 3	nc	nc	nc	nc	nc	nc	nc	nc	nc	nc	nc	nc	nc	nc	nc	nc
Round 4	dp	dp	dp	dp	dp	dp	dp	dp	dp	dp	dp	dp	dp	dp	dp	dp
Round 5	dp	nc	dp	dp	dp	dp	dp	dp	dp	dp	nc	dp	nc	nc	dp	dp
	Q10
Round 1	dp	dp	nc	dp	nc	dp	nc	nc	nc	dp	nc	dp	dp	nc	dp	dp
Round 2	dp	dp	dp	dp	dp	dp	dp	dp	dp	dp	dp	dp	dp	dp	dp	dp
Round 3	nc	dp	nc	nc	dp	nc	nc	dp	dp	nc	nc	nc	nc	nc	nc	nc
Round 4	nc	nc	nc	nc	nc	nc	nc	nc	nc	nc	nc	nc	nc	nc	nc	nc
Round 5	dp	dp	dp	dp	dp	dp	dp	dp	dp	dp	dp	dp	dp	dp	dp	dp
	Q11
Round 1	nc	nc	nc	nc	nc	nc	nc	nc	nc	dp	nc	nc	nc	nc	nc	nc
Round 2	nc	nc	nc	nc	nc	nc	nc	nc	nc	nc	dp	nc	nc	nc	nc	nc
Round 3	nc	nc	nc	dp	nc	nc	nc	nc	nc	nc	nc	dp	nc	nc	nc	nc
Round 4	dp	dp	dp	dp	dp	dp	dp	dp	dp	dp	dp	dp	dp	dp	dp	dp
Round 5	dp	dp	dp	dp	dp	dp	dp	dp	dp	dp	dp	dp	dp	dp	dp	dp
	Q12
Round 1	dp	dp	nc	dp	dp	nc	dp	dp	dp	dp	dp	nc	nc	nc	nc	nc
Round 2	nc	nc	nc	nc	nc	nc	nc	nc	nc	dp	nc	nc	nc	nc	nc	nc
Round 3	nc	nc	dp	dp	nc	dp	nc	nc	nc	nc	nc	nc	nc	dp	nc	nc
Round 4	nc	dp	nc	dp	dp	dp	nc	nc	dp	dp	dp	nc	nc	nc	dp	dp
Round 5	nc	nc	nc	nc	nc	nc	nc	nc	nc	nc	nc	nc	dp	nc	nc	nc
