# Supplementary material for: Classification and analysis of text transcription from Thai depression assessment tasks among patients with depression
Source: PLoS One. 2023 Mar 30;18(3):e0283095. doi: 10.1371/journal.pone.0283095 (PMC10062633; doi:10.1371/journal.pone.0283095)
Supplement: S1 Text — (TXT) [file pone.0283095.s004.txt]

This file provides details on the analysis, tables, and figures.

% % % % % % % % % % % % % % % % %

To Reconstruct Results in Table 2:

1) Use the file "participants_data.xlsx".
2) The depressive severity is based on Thai HAM-D cut-off in the "participant-data-80" sheet.
3) Gender, Thai PHQ-9 score, and age are provided in the "pivot-table-for-analysis" sheet. You can adjust for more details.

% % % % % % % % % % % % % % % % %

To Reconstruct Results in Table 3:

1) Use the file "XLM-RoBERTa-Prediction-Q.xlsx".
2) The file contains ground-truth class along with the ID of participants in each cell.
3) The prediction results from the model for each question are provided.
4) To recalculate the evaluation matrices, you can compare the prediction results (orange) to the ground-truth class (green).

% % % % % % % % % % % % % % % % %

To Create Word Cloud Visualization:

1) Use the file "LIME_wordcloud_data.xlsx".
2) In the file, there are multiple sheets. The sheet name has a meaning, for example, Q1-TP-DEP-F equal to "LIME weight from Q1 for TRUE POSITIVE (DEPression predict as DEPression) for FEMALE".
3) For each sheet, there are "Word" column and "Sum Weight Factor for each word" column, which are the results from LIME analysis.
4) To generate a word cloud, we use "Normalize Weight Belonging Class," which sums up to around 1,000 to create an integer value for building the word cloud using Python programming (library "WordCloud").
5) "Normalizing Weight" for depression uses negative values since it belongs to the depression class, and vice versa for the normal control group.

Here is some part of codings:

= = = = = = = = = = = = = = =

# Read in data from a CSV file
D = pd.read_csv("fileinput")

# Extract keys and values from a dictionary
keys = D['WORD']
values = D['FREQ']

# Create a new dictionary with non-nan values
res = {}
for i in range(len(keys)):
    # If the value is NaN, skip this iteration
    if math.isnan(values[i]):
        continue
    # Add key-value pair to the new dictionary
    res[keys[i]] = values[i]

# Set the path for the font file
path = './font/THSarabunNew.ttf'

# Generate a word cloud from the new dictionary
wordcloud = WordCloud(font_path=path, background_color="white", font_step=4, random_state=36, collocations=False, colormap='Greens')
wordcloud.generate_from_frequencies(frequencies=res)

# Display the word cloud
plt.figure()
plt.imshow(wordcloud, interpolation="bilinear")
plt.axis("off")
plt.show()

# Export the word cloud as an SVG file
wordcloud_svg = wordcloud.to_svg(embed_font=True)
f = open("fileoutput","w")
f.write(wordcloud_svg)

= = = = = = = = = = = = = = =
